# Supplementary material for: Gene Therapy Approach for Treatment of Obese Agouti Mice
Source: Int J Mol Sci. 2024 Nov 12;25(22):12144. doi: 10.3390/ijms252212144 (PMC11594101; doi:10.3390/ijms252212144)
Supplement: Supplementary file 1 [file ijms-25-12144-s001.zip]

Archive with 1 entries (1 files):
- ijms-3256965-supplementary.pdf
